# Supplementary material for: Neck Active Movements Assessment in Women with Episodic and Chronic Migraine
Source: J Clin Med. 2021 Aug 25;10(17):3805. doi: 10.3390/jcm10173805 (PMC8432227; doi:10.3390/jcm10173805)
Supplement: Supplementary file 1 [file jcm-10-03805-s001.zip]

Archive with 1 entries (1 files):
- jcm-1263355-supplementary.pdf
